# Supplementary material for: Ternary Electrical Memory Devices Based on Polycarbazole: SnO2 Nanoparticles Composite Material
Source: Polymers (Basel). 2022 Apr 6;14(7):1494. doi: 10.3390/polym14071494 (PMC9002687; doi:10.3390/polym14071494)
Supplement: Supplementary file 1 [file polymers-14-01494-s001.zip]

Archive with 1 entries (1 files):
- polymers-1646429-supplementary.pdf
